# Supplementary material for: Hydrogen sulfide as a potent predator-derived kairomone mediating fear-related responses in mice
Source: Commun Biol. 2025 Aug 1;8:1144. doi: 10.1038/s42003-025-08592-w (PMC12317040; doi:10.1038/s42003-025-08592-w)
Supplement: Supplementary file 4 — Supplementary Data 1 [file 42003_2025_8592_MOESM4_ESM.xlsx]

## Sheet: Figure 1
	Figure 1c: H2S concentration [µM]											Figure 1d: H2S concentration [µM]
	Condition	Elk	Cattle	Rabbit	Raccoon	Fox	Fisher	Moutain lion	Skunk			Cues	2-PT		TMT		SBT
		0	0	0	1.84	0	3.73656	34.19	84.66			Condition	1/1000	1/200	1/1000	1/200	1/1000	1/200
				1.32	1.79	3.52453	14.8956	11.16	113.55				1.13274	2.20286	0.502755	1.02477	1.50547	1.85076
				0	0.32			13.81	104.37				1.84551	2.91842	0.638562	0.695944	2.86569	2.41029
				0	1.03			9.05	18.73
					0			9.73	50.36
					0			4.41
	n total	1	1	4	6	2	2	6	5
												n total	2	2	2	2	2	2
									74.334
								Figure 1e: H2S concentration [µM]
								Condition	H2S	H2S-depleted
								NaHS [C]
								5 μM	1	0.264967
								20 μM	5	0.44762
								100 μM	25	1.4552
								500 μM	125	5.09171
								Skunk	84.66	11.9687
									13.37
									113.55
									104.37
									50.36
								n NaSH	1	1
								n Skunk	5	1

## Sheet: Figure 2
	Figure 2a: Standardized rpS6 intensity [a.u]				Figure 2d: Ratio amplitude responses										Figure 2e: Ratio amplitude responses					Figure 2f: Ratio amplitude responses
	Condition	H2O	H2S		Cues	SBT		2-PT		TMT		H2S			Condition	H2S	H2S-depleted	H2S		Condition	Skunk	Skunk-depleted	Skunk
		0.907767	2.01116		Condition	ACSF Ca2+	ACSF Ca2+ free	ACSF Ca2+	ACSF Ca2+ free	ACSF Ca2+	ACSF Ca2+ free	ACSF Ca2+	ACSF Ca2+ free			0.606061	0.454545	0.666667			1.25	0.9	1.3
		0.800971	1.45488			0.5	0	0.571429	0	1.21429	0	0.857143	0.142857			1.23077	0.461538	1			0.592593	0.444444	0.481481
		0.480583	1.92558			0.9	0.3	0.666667	0	0.7	0.3	1	0.2			0.558824	0.264706	0.558824			0.431034	0.206897	0.293103
		0.427184	0.855814			0.6	0	0.636364	0	1.2	0.3	2	0.5			0.347826	0	0.434783			0.5	0.225	0.425
		1.49515	0.941395			0.285714	0	0.222222	0	0.928571	0	0.714286	0			0.363636	0	0.340909			0.323077	0.153846	0.292308
		0.427184	1.02698			0.5	0.136364	0.188679	0	0.363636	0.227273	0.363636	0.136364			0.488372	0.255814	0.534884			0.266667	0.183333	0.25
		0.800971	1.06977			1.28571	0	0.231579	0	1.42857	0	1	0			0.810811	0	0.567568			0.733333	0.5	0.533333
		1.76214	0.898605			2	0	0.545455	0	1.5	0.375	1.25	0.5			0.271186	0	0.254237			0.290909	0.2	0.290909
		1.06796	2.22512			0.5	0	0.206897	0	1.5	0.333333	0.666667	0.333333			0.9	0.5	0.85			0.454545	0.254545	0.309091
		0.26699	1.15535			0.5	0	0.116667	0	1.66667	0.333333	1.33333	0.333333			0.628571	0.542857	0.6			0.48	0	0.6
		0.640777	2.65302			0.857143	0	0.176471	0	1.71429	0.428571	1.57143	0.571429			1.45	0.75	1.55			0.95	0	0.75
		1.60194	1.02698			0.384615	0	0.290323	0	1.07692	0	0.769231	0			1.11111	0.611111	1.05556
		0.587379	2.48186			1.375	0			1.875	0.375	1.625	0.625			0.939394	0.454545	0.787879		n total	11	11	11
		1.70874	0.984186			0.666667	0			1.33333	0.444444	1.66667	0.555556			0.771429	0.4	0.6
		0.747573	0.299535			0.454545	0.636364			1.36364	0	1.36364	0.454545			1.13333	1.06667	1.53333
		0.854369	0.813023			0.384615	0			0.6	0	0.6	0.2			0.678571	0.464286	0.714286
		0.694175	1.84			2.28571	2.14286			0.577778	0	0.466667	0			0.830769	0	0.8
		2.02913	1.19814			0.73913	0.608696			0.207547	0	0.150943	0.0754717			1.66667	0	1.93333
		1.12136	1.84			0.727273	0.545455			0.769231	0	1.07692	0.307692			0.740741	0	0.777778
		2.02913	1.62605			1.16667	1.16667			0.157895	0	0.136842	0			0.761905	0	0.952381
		1.33495	1.19814			0.5	0			3.14286	1	2.14286	1			1	0.375	1.875
		0.213592	2.39628			0.294118	0.176471			0.869565	0.434783	0.727273	0.272727			0.2	0.5	1.06667
		0.325792	1.02698			0.166667	0.166667			1.09091	0	0.565217	0.304348			0.2	0	0.22
		0.217195	0.813023			0.9	0.9			1.83333	0	1	0.454545			0.26087	0.304348	0.478261
		0.832579	2.09674							0.5	0	1.66667	0.666667			0.692308	0	0.769231
		0.904977	3.63721							0.37931	0	0.4	0.166667			0.303571	0	0.339286
		2.89593	0.898605							0.183333	0	0.344828	0.172414			0.7	0	1
		0.79638	1.28372							1	0.4	0.166667	0.1			1.1	0	1.4
		0.39819	0.59907							0.127273	0	0.85	0.45			0.588235	0	0.647059
		1.44796	0.213953							1.81818	1.27273	0.254545	0			0.52	0	0.64
		1.15837	0.898605							0.32	0	1.81818	1.09091			0.56338	0	0.366197
		1.41176	1.02698							0.294118	0.176471	0.36	0.2			0.861111	0	1.08333
		0.687783	0.64186							0.622222	0.2	0.235294	0.147059			0.571429	0	0.642857
		1.48416	0.256744							0.104167	0	0.577778	0.2			0.9	0	0.5
		1.37557	1.88279							0.333333	0	0.125	0			2.1	0	1.1
		1.48416	1.92558							0.19	0	0.1	0			0.166667	0	0.272727
		2.82353	0.256744							0.387097	0	0.387097	0.16129			0.289474	0	0.289474
		0.325792	1.58326							0.192308	0	0.333333	0.166667			0.255814	0.139535	0.302326
		1.30317	1.3693							0.5	0.166667	1.1	1			0.952381	0	1.09524
		0.39819	0.813023							1.9	1	0.428571	0.257143			0.645161	0	1
		0.434389	0.813023							0.285714	0.2	0.25	0.277778			1	0.571429	1.25714
		0.687783	2.09674							0.333333	0.166667	0.444444	0.155556			0.769231	0	0.923077
		0.325792	1.24093							0.145299	0	0.166667	0.214286			0.666667	0	1
		0.687783	1.41209							0.239583	0					0.882353	0.176471	0.882353
		1.04977	1.54047							0.444444	0					0.714286	0	0.742857
		0.542986	1.92558							0.333333	0.214286					0.576923	0.5	0.576923
			1.54047													1	0.666667	1.06667
			1.28372		n total	23	23	6	6	45	45	42	42			0.555556	0	0.555556
			1.75442													0.588235	0.294118	0.882353
			1.62605													0.5625	0	0.5625
			0.941395													0.59375	0	0.5625
			1.54047
			0.470698												n total	51	51	51
	n total	46	53

## Sheet: Figure 3
	Figure 3e: Percentrage of responding cells (%)						Figure 3e: Ratio amplitude responses
	Condition	Control cells	CNGA3-transfected cells				Condition	Control cells	CNGA3-transfected cells
	Experiments	1	1	2	3		Experiments	1	1	2	3
	[C] H2S						[C] H2S
	0.05 μM	0	2	0	4		0.05 μM	0	0.0025	0	0.00538114			Figure 3g: Relative absorbance [a.u]
	0.25 μM	0	8	0	0		0.25 μM	0	0.00903957	0	0			Condition	DTNB	DTNB + H2S	DTNB + IAA
	7.5 μM	2.85714	10	6	34		7.5 μM	0.00299413	0.0117454	0.0072027	0.0487763			Time [min.]
	10 μM	1.42857	78	20	44		10 μM	0.00235018	0.115396	0.0269155	0.0635467			2	0	0	0
	15 μM	2.85714	80	40	70		15 μM	0.0121575	0.162046	0.0592867	0.131237			5	0.04825	0.00305	-0.01765
	20 μM	14.2857	92	60	100		20 μM	0.0194132	0.186733	0.0948159	0.300773			10	0.08205	0.0315	-0.0195
	25 μM	22.8571	80	76	100		25 μM	0.0318652	0.153774	0.114637	0.301799			15	0.11615	0.0539	-0.0196
														20	0.14835	0.07055	-0.0189
	Mean of 50-150 from 1 to 3 experiments						Mean of 50-150 from 1 to 3 experiments							25	0.17825	0.083	-0.01825
														30	0.20515	0.09155	-0.0176
														35	0.22995	0.0947	-0.0172
														40	0.2583	0.0935	-0.0179
														45	0.2766	0.0916	-0.01755
														50	0.29225	0.0897	-0.01655
	Figure 3f: Percentrage of responding cells (%)						Figure 3f: Ratio amplitude responses							55	0.3041	0.08785	-0.01595
	Cues	H2S	2-PT	SBT	TMT		Cues	H2S	2-PT	SBT	TMT			60	0.31465	0.08605	-0.01575
	Exp 1	100	12.5	0	0		Exp 1	0.292214	0.0177885	0	0			65	0.3234	0.08405	-0.0156
	Exp 2	100	0	0	0		Exp 2	0.324488	0	0	0			70	0.33065	0.08235	-0.0154
	Exp 3	100	12.5	6.25	6.25		Exp 3	0.285857	0.013295	0.0163043	0.01125			75	0.2583	0.0935	-0.0165
														80	0.2766	0.0916	-0.01585
	Mean of 50 from 3 experiments						Mean of 50 from 3 experiments							85	0.29225	0.0897	-0.0148
														90	0.3041	0.08785	-0.0147
														95	0.31465	0.08605	-0.01455
														100	0.3234	0.08405	-0.01455
														105	0.33065	0.08235	-0.0145
														Mean of duplicates

## Sheet: Figure 4
						Figure 4d: Number of cFOS+ cells
						Brain regions	NG		La		VMHDM		PAG (dorsal)
						Condition	H2O	H2S	H2O	H2S	H2O	H2S	H2O	H2S
							16	30	50	45	52	120	10	66
							12	35	36	25	57	96	7	37
							11	40	49	41	63	86	18	30
								49	30	25	58	74	25	38
								54	26		40		12	47
													23	61
													13	45
													10	40
													5
													6
						n total	3	5	5	4	5	4	10	8

## Sheet: Figure 5
	Figure 5a: Corticostérone [ng/mL]				Figure 5b: Blood pressure [mm Hg]								Figure 5c: Heart rate [BPM]
	Condition	H2O	H2S		Parameters	Systolic		Diastolic		Mean			Condition	H2O	H2S
		8.30056	50.2049		Condition	H2O	H2S	H2O	H2S	H2O	H2S			574.271	449.29
		4.2288	0.431463			86.1389	116.5	47.3333	64.737	60.1667	81.9037			405.206	417.519
		21.1155	5.28747			82.8333	100.913	52.6889	62.6825	62.8074	74.9259			423.259	421.919
		2.79981	30.3478			99.5595	110.607	58.2	67.7738	72.1241	82.0516			453.491	399.613
		6.59298	22.6229			92.7222	87.815	58.5407	49.259	69.9345	61.9074			424.335	364.019
		4.07423	57.7882			66.6741	76.9667	32.0357	35.7167	43.1548	50.7778			419.475	357.664
		7.66245	45.3965			99.3587	130.744	52.7143	78.6833	68.2393	96.0139
			5.9124										n total	6	6
			8.62736		n total	6	6	6	6	6	6
			8.50919
	n total	7	10
	Figure 5e: Index [%]												Figure 5g: Index [%]
	Parameters	Total distance		Entries central zone		Distance central zone		Entries danger zone		Time of freezing			Parameters	Total distance		Entries central zone		Distance central zone		Entries danger zone		Time of freezing
	Condition	H2O	H2S	H2O	H2S	H2O	H2S	H2O	H2S	H2O	H2S		Mouse	Ctrl	Axo	Ctrl	Axo	Ctrl	Axo	Ctrl	Axo	Ctrl	Axo
		38.8659	-59.143	44.5455	-80.3731	67.2925	-97.9551	64	-100.128	-17.6098	29.8698			-59.143	-51.38	-80.3731	-34.55	-97.9551	-40	-100.128	-26.67	29.8698	29.2
		72.7574	-95.9422	108.182	-132.974	124.531	-151.157	148	-159.702	-23.8425	25.5538			-95.9422	40.28	-132.974	40.92	-151.157	56.15	-159.702	58.04	25.5538	-24.51
		-34.3724	-34.175	-25.4545	-39.9107	-50.9994	-52.8548	-48	-40.5532	16.7854	-7.09523			-34.175	-17.14	-39.9107	-4.37	-52.8548	-19.32	-40.5532	-7.85	-7.09523	22.62
		20.063	-63.7123	6.36364	-76.3269	15.5663	-85.5323	22	-77.7872	-14.4242	36.9277			-63.7123	-31.83	-76.3269	-9.4	-85.5323	-22.95	-77.7872	-17.26	36.9277	20.22
		-23.8103	-63.2227	-38.1818	-60.1419	-44.2156	-81.4814	-48	-85.234	8.70598	-22.1757			-63.2227	-28.32	-60.1419	-24.49	-81.4814	-24.4	-85.234	-17.26	-22.1757	21.95
		-45.2827	-56.6136	-57.2727	-68.2344	-70.0787	-73.3795	-76	-85.234	15.9082	4.17707			-56.6136	-6.62	-68.2344	10.73	-73.3795	-6.62	-85.234	20.39	4.17707	3.74
		-28.2209	-30.5849	-38.1818	-27.7719	-42.0957	-48.2638	-62	-25.6596	14.477	17.3281			-30.5849	-21.66	-27.7719	0.67	-48.2638	-16.42	-25.6596	-17.26	17.3281	13.88
		56.33	-15.38	71.53	-23.28	51.53	-8.39	30.3571	-36.72	-18.97	-9.43			-15.38	-21.66	-23.28	-34.55	-8.39	-15.69	-36.72	-36.08	-9.43	18.68
		24.66	26.67	27.16	19.28	26.41	23.79	42.8571	12.58	1.85	15.31			26.67	6.61079	19.28	3.70147	23.79	11.5587	12.58	3.11067	15.31	-22.048
		18.24	-127.78	-42.56	-120.58	29.55	-149.45	-57.1429	-95.88	-10.37	18.98			-127.78	48.7019	-120.58	28.2916	-149.45	63.7842	-95.88	64.1276	18.98	-33.7554
		-58.95	16.4	-67.91	-5.04	-86.65	-2.2	-44.6429	2.72	22.72	2			16.4	-7.33022	-5.04	-11.0526	-2.2	-21.379	2.72	-7.05882	2	-17.7623
		-8.81	-23.12	46.18	-71.93	12.05	-54.17	17.8571	-76.16	-8.8	32.51			-23.12	-2.86195	-71.93	18.4556	-54.17	-8.91608	-76.16	3.11067	32.51	-10.7588
		-5.86	-16.23	8.15	-17.2	-4.55	-33.96	42.8571	-7.14	-1.86	64.47			-16.23	-5.81101	-17.2	-30.7248	-33.96	-8.32261	-7.14	-37.5673	64.47	7.79516
		-25.61	-17.92	-42.56	-23.28	-28.33	-54.58	-32.1429	-26.86	15.44	67.81			-17.92	13.1345	-23.28	-15.9707	-54.58	16.6032	-26.86	-7.05882	67.81	-27.7972
	n total	14	14	14	14	14	14	14	14	14	14		n total	14	14	14	14	14	14	14	14	14	14

## Sheet: Supp Figure 2
		Supp Figure 2b: Percentrage of responding cells (%)				Supp Figure 2b: Ratio amplitude responses
		Condition	Control cells	CNGA3-transfected cells		Condition	Control cells	CNGA3-transfected cells
		[C] IBMX				[C] IBMX
		2 μM	0	0		2 μM	0	0
		10 μM	0	0		10 μM	0	0
		20 μM	0	0		20 μM	0	0
		40 μM	0	0		40 μM	0	0
		100 μM	0	0		100 μM	0	0
		200 μM	0	20		200 μM	0	0.0307153
		Mean of	66	40		Mean of	66	40
		Supp Figure 2d: Percentrage of responding cells (%)				Supp Figure 2d: Ratio amplitude responses
		Condition	H2S + IBMX	H2S		Condition	H2S + IBMX	H2S
			100	100			0.833333	0.75
							0.3	0.3125
		Mean of 53 cells					0.285714	0.357143
							0.3	0.375
							0.257143	0.457143
							0.277778	0.342593
							0.319149	0.319149
							0.240741	0.314815
							0.305556	0.416667
							0.178571	0.241071
							0.25	0.2625
							0.222222	0.333333
							0.277778	0.444444
							0.266667	0.288889
							0.366667	0.433333
							0.2	0.26
							0.3125	0.328125
							0.454545	0.5
							0.177778	0.255556
							0.263158	0.486842
							0.170213	0.202128
							0.6	0.6
							0.243902	0.341463
							0.3	0.3
							0.416667	0.416667
							0.254237	0.271186
							0.348837	0.22093
							0.4	0.3125
							0.275	0.375
							0.355556	0.433333
							0.3	0.2875
							0.444444	0.333333
							0.26	0.33
							0.5	0.4375
							0.277778	0.194444
							0.322581	0.387097
							0.45	0.2625
							0.425	0.25
							0.25	0.3
							0.243902	0.341463
							0.175439	0.289474
							0.285714	0.285714
							0.545455	0.636364
							0.444444	0.361111
							0.25	0.278846
							0.196429	0.1875
							0.177778	0.333333
							0.394737	0.302632
							0.578947	0.552632
							0.166667	0.236111
							0.384615	0.384615
							0.166667	0.148148
							0.342105	0.342105
						n total	53	53

## Sheet: Supp Figure 4
	Supp Figure 4a: Time to find cookie [s]					Supp Figure 4b: Index [%]
	Mouse	Ctrl	Axo			Parameters	Total distance						Entries central zone
		53	138			Mouse	Ctrl			Axo			Ctrl			Axo
		29	78			Condition	H2O	H2S [25 µM]	H2S [125 µM]	H2O	H2S [25 µM]	H2S [125 µM]	H2O	H2S [25 µM]	H2S [125 µM]	H2O	H2S [25 µM]	H2S [125 µM]
		67	7				38.8659	-65.2201	-59.143	46.6	-9.88	-51.38	44.5455	-75.5682	-80.3731	8.91	-22.84	-34.55
		88	62				72.7574	-49.7618	-95.9422	-2.31	13.87	40.28	108.182	6.46307	-132.974	32.67	1.4	40.92
		198	50				-34.3724	-14.0959	-34.175	25.86	-4.66	-17.14	-25.4545	-9.94318	-39.9107	44.55	1.4	-4.37
		17	57				20.063	-79.0953	-63.7123	-9.66	-26.3	-31.83	6.36364	-91.9744	-76.3269	-50.5	11.1	-9.4
		40	148				-23.8103	1.5486	-63.2227	5.44	-1.55	-28.32	-38.1818	-26.3494	-60.1419	24.75	6.25	-24.49
		20	121				-45.2827	-28.623	-56.6136	-37.99	10.43	-6.62	-57.2727	-53.6932	-68.2344	-54.46	20.79	10.73
			36				-28.2209	-43.9882	-30.5849	-14.42	9.88	-21.66	-38.1818	-59.1619	-27.7719	0.99	11.1	0.67
			85				56.33	46.11	-15.38	-13.53	-7.55	-21.66	71.53	38.18	-23.28	-6.93	15.94	-34.55
			28				24.66	-9.87	26.67	48.8045	18.3133	6.61079	27.16	-3.36	19.28	-71.0526	-1.67763	3.70147
			60				18.24	-8.76	-127.78	-39.5478	42.8031	48.7019	-42.56	-51.82	-120.58	42.6316	49.8849	28.2916
			28				-58.95	-9.01	16.4	44.0459	33.7362	-7.33022	-67.91	3.57	-5.04	-11.0526	-29.8026	-11.0526
			68				-8.81	-65.6	-23.12	-63.5535	-50.576	-2.86195	46.18	-58.74	-71.93	61.5789	-114.178	18.4556
							-5.86	-40.33	-16.23	3.06581	-35.153	-5.81101	8.15	-44.9	-17.2	-26.8421	-71.9901	-30.7248
	n total	8	14				-25.61	-99.88	-17.92	7.18513	0.366541	13.1345	-42.56	-10.28	-23.28	4.73684	-11.0526	-15.9707
						n total	14	14	14	14	14	14	14	14	14	14	14	14
				Supp Figure 4b: Index [%]
				Parameters	Distance central zone						Entries danger zone						Time of freezing
				Mouse	Ctrl			Axo			Ctrl			Axo			Ctrl			Axo
				Condition	H2O	H2S [25 µM]	H2S [125 µM]	H2O	H2S [25 µM]	H2S [125 µM]	H2O	H2S [25 µM]	H2S [125 µM]	H2O	H2S [25 µM]	H2S [125 µM]	H2O	H2S [25 µM]	H2S [125 µM]	H2O	H2S [25 µM]	H2S [125 µM]
					67.2925	-97.733	-97.9551	10.85	12.49	-40	64	-108.87	-100.128	12.6214	-26.12	-26.67	-17.6098	29.8698	23.1419	-96.22	23.35	29.2
					124.531	13.9886	-151.157	27.1	5.29	56.15	148	-37.8551	-159.702	59.2233	20.39	58.04	-23.8425	25.5538	47.6231	10.85	-1.47	-24.51
					-50.9994	-19.3447	-52.8548	36.86	-7.05	-19.32	-48	-17.5652	-40.5532	51.4563	1.78	-7.85	16.7854	-7.09523	12.9142	-7.73	14.69	22.62
					15.5663	-112.751	-85.5323	-17.41	-13.22	-22.95	22	-119.014	-77.7872	-49.5146	20.39	-17.26	-14.4242	36.9277	27.4397	-24.65	17.53	20.22
					-44.2156	-29.9674	-81.4814	17.35	22.77	-24.4	-48	-27.7101	-85.234	4.85437	11.09	-17.26	8.70598	-22.1757	27.3853	18.23	5.32	21.95
					-70.0787	-55.2421	-73.3795	-51.17	22.08	-6.62	-76	-58.1449	-85.234	-65.0485	11.09	20.39	15.9082	4.17707	26.134	44.5	6.53	3.74
					-42.0957	-60.3703	-48.2638	-6.91	3.92	-16.42	-62	-98.7246	-25.6596	-2.91262	-7.52	-17.26	14.477	17.3281	2.14242	20.77	12.26	13.88
					51.53	65.5	-8.39	-16.66	-12.19	-15.69	30.3571	83.6	-36.72	-10.6796	66.9	-36.08	-18.97	-9.43	17.78	34.26	18.49	18.68
					26.41	-29.19	23.79	-71.0914	28.2592	11.5587	42.8571	-7.14	12.58	91.7647	-7.05882	3.11067	1.85	15.31	-7.92	-48.0378	13.0117	-22.048
					29.55	-38.48	-149.45	45.2802	46.142	63.7842	-57.1429	-58.99	-95.88	-77.6471	42.2562	64.1276	-10.37	18.98	19.62	31.4754	-40.9228	-33.7554
					-86.65	-4.41	-2.2	-37.0206	7.90973	-21.379	-44.6429	31.75	2.72	35.2941	-23.4972	-7.05882	22.72	2	-12.27	-35.6842	-2.95613	-17.7623
					12.05	-101.31	-54.17	53.0236	-76.8796	-8.91608	17.8571	-97.88	-76.16	-63.5294	-97.4698	3.11067	-8.8	32.51	5.99	72.9724	42.9945	-10.7588
					-4.55	-69.9	-33.96	0.589971	-35.8724	-8.32261	42.8571	-20.11	-7.14	21.1765	-64.5931	-37.5673	-1.86	64.47	6.19	0.0113753	12.0353	7.79516
					-28.33	-102.64	-54.58	9.21829	14.0762	16.6032	-32.1429	-58.99	-26.86	-7.05882	-15.278	-7.05882	15.44	67.81	18.55	-20.7371	-15.4202	-27.7972
				n total	14	14	14	14	14	14	14	14	14	14	14	14	14	14	14	14	14	14
